# Supplementary material for: Copy Number Variants in Extended Autism Spectrum Disorder Families Reveal Candidates Potentially Involved in Autism Risk
Source: PLoS One. 2011 Oct 7;6(10):e26049. doi: 10.1371/journal.pone.0026049 (PMC3189231; doi:10.1371/journal.pone.0026049)
Supplement: Table S1 — TaqMan Real-Time PCR Copy Number Assays. At least one copy number variation assay was selected to validate each genomic region. (XLSX) [file pone.0026049.s002.xlsx]

## Sheet: Sheet1
Supporting Table S1: TaqMan Real-Time PCR Copy Number Assays
CNV	Region	Assay ID	Location (bp)	Gene
Deletions	1p34.1	Hs04213654	45409546	ZSWIM5
	2p24.2-p24.1	Hs04715230	19093475	-
		Hs04618742	19099973	-
	6q11.1	Hs06788668	62508174	KHDRBS2
		Hs06760912	62516337	KHDRBS2
	12q24.32	Hs03819360	125878538	-
	13q31.1	Hs06391617	77914264	-
		Hs07021539	77916950	-
Duplications	3p26.3	Hs03226170	76290	-
		Hs03222551	86662	-
	4p16.3	Hs02851258	2719373	TNIP2
		Hs03516631	2743607	-
	7p21.3	Hs01817569	8227474	ICA1
		Hs04963570	8443081	NXPH1
	10p12.31	Hs05173678	21735783	-
		Hs05153140	21815416	-
	10q23.32	Hs00434854	93658692	FGFBP3
		Hs00287977	93692244	BTAF1
	15q11.2	Hs03913656	18453034	LOC646057
	15q24.1	Hs02844041	72538187	UBL7
		Hs02194368	72540549	UBL7
		Hs04451741	72544757	LOC440288
		Hs03910824	72547876	LOC440288
